# Supplementary material for: Investigation of Oxidative-Stress Impact on Human Osteoblasts During Orthodontic Tooth Movement Using an In Vitro Tension Model
Source: Int J Mol Sci. 2024 Dec 17;25(24):13525. doi: 10.3390/ijms252413525 (PMC11677893; doi:10.3390/ijms252413525)
Supplement: Supplementary file 1 [file ijms-25-13525-s001.zip]

Archive with 4 entries (4 files):
- Supplement_2_SH007_MIQE_Primer.pdf
- Supplement_3_SH007_RefFinder.pdf
- ijms-3329106-graphic-issue-done+revised ref style.pdf
- Supplement_1_SH007_tension10_results.pdf
